# Supplementary material for: Genomic adaptations enabling Acidithiobacillus distribution across wide-ranging hot spring temperatures and pHs
Source: Microbiome. 2021 Jun 11;9:135. doi: 10.1186/s40168-021-01090-1 (PMC8196465; doi:10.1186/s40168-021-01090-1)
Supplement: Supplementary file 2 — Additional file 1. [file 40168_2021_1090_MOESM1_ESM.xlsx]

## Sheet: Table S1
Table S1. Temperature and pH of collected samples, and the potential difference in physicochemistry from spring fluid's temperature and pH.
Sample	Spring	Temperature	pH	Type	Potential difference in physicochemistry from spring temperature and pH	WGS
OR1	Orange Spring	91.5	2.65	Sinter	Yes - due to being subaerial
OR2	Orange Spring	58	2.43	Sinter	Yes - due to being subaerial
OR3	Orange Spring	63	2.2	Sinter	Yes - due to being subaerial
OR4	Orange Spring	58.5	2.18	Sinter	Yes - due to being subaerial
OR5	Orange Spring	35.4	1.8	Sinter	Yes - due to being subaerial
TKP11	Te Kopia 1 (Springs next to landslide)	83.6	2.14	Sinter	Yes - due to being subaerial
TKP12	Te Kopia 1 (Springs next to landslide)	82.5	2.14	Sinter	Yes - due to being subaerial
TKP13	Te Kopia 1 (Springs next to landslide)	92.9	2.14	Sinter	Yes - due to being subaerial
TKP14	Te Kopia 1 (Springs next to landslide)	87.5	2.14	Sinter	Yes - due to being subaerial
TKP15	Te Kopia 1 (Springs next to landslide)	87.8	2.14	Sinter	Yes - due to being subaerial
TKP21	Te Kopia 2 (Springs uphill)	70.7	2.22	Sinter	Yes - due to being subaerial	TM2
TKP22	Te Kopia 2 (Springs uphill)	43.6	2.22	Sinter	Yes - due to being subaerial
TKP23	Te Kopia 2 (Springs uphill)	62.7	2.22	Sinter	Yes - due to being subaerial
TKP24	Te Kopia 2 (Springs uphill)	91.1	2.22	Sinter	Yes - due to being subaerial
TKP25	Te Kopia 2 (Springs uphill)	79.9	2.22	Sinter	Yes - due to being subaerial
PA1	Parariki Stream	46	1	Sinter	Yes - due to being subaerial
PA2	Parariki Stream	39	1	Sinter	Yes - due to being subaerial	TM1
PA3	Parariki Stream	55	1	Sinter	Yes - due to being subaerial
PA4	Parariki Stream	56	1	Sinter	Yes - due to being subaerial
PA5	Parariki Stream	49	1	Sinter	Yes - due to being subaerial
PAB1	Parariki Stream (Brown microfacies in the vent)	55	1	Sinter	No
PAB2	Parariki Stream (Brown microfacies in the vent)	75	2	Sinter	No
PAB3	Parariki Stream (Brown microfacies in the vent)	77	2	Sinter	No
PAC1	Parariki Stream (Cup-shaped sinter)	72	2	Sinter	Yes - due to being subaerial
PAC2	Parariki Stream (Cup-shaped sinter)	49	1	Sinter	Yes - due to being subaerial
PAC3	Parariki Stream (Cup-shaped sinter)	56	1	Sinter	Yes - due to being subaerial
PASH1	Parariki Stream (Sheet-shaped sinter)	44	2	Sinter	Yes - due to being subaerial
PASH2	Parariki Stream (Sheet-shaped sinter)	56	2	Sinter	Yes - due to being subaerial
PASH3	Parariki Stream (Sheet-shaped sinter)	38	2	Sinter	Yes - due to being subaerial
RTB1	Rotokawa (Black pool - vent)	78	2.22	Sinter	Yes - due to being subaerial
RTB2	Rotokawa (Black pool - vent rim)	78	2.22	Sinter	Yes - due to being subaerial
RTB3	Rotokawa (Black pool - outflow)	78	2.22	Sinter	Yes - due to being subaerial
RTB4	Rotokawa (Black pool - outflow)	78	2.22	Sinter	Yes - due to being subaerial
RTB5	Rotokawa (Black pool - outflow)	78	2.22	Sinter	Yes - due to being subaerial
RTG1	Rotokawa (Green pool - vent)	72.2	1.79	Sinter	Yes - due to being subaerial
RTG2	Rotokawa (Green pool - vent rim)	72.2	1.79	Sinter	Yes - due to being subaerial
RTG1	Rotokawa (Green pool - outflow)	72.2	1.79	Sinter	Yes - due to being subaerial
RTG4	Rotokawa (Green pool - outflow)	72.2	1.79	Sinter	Yes - due to being subaerial
RTG5	Rotokawa (Green pool - outflow)	72.2	1.79	Sinter	Yes - due to being subaerial
RTSH1	Rotokawa (Lake shoreline)	53	1.73	Sinter	Yes - due to being subaerial
RTSH2	Rotokawa (Lake shoreline)	53	1.73	Sinter	Yes - due to being subaerial
RTSH3	Rotokawa (Lake shoreline)	53	1.73	Sinter	Yes - due to being subaerial
RTSH4	Rotokawa (Lake shoreline)	53	1.73	Sinter	Yes - due to being subaerial
RTSH5	Rotokawa (Lake shoreline)	53	1.73	Sinter	Yes - due to being subaerial
TIK11	Tikitere 1 (Cooking pot)	62.5	6.2	Sinter	Yes - due to being subaerial
TIK12	Tikitere 1 (Cooking pot)	62.5	6.2	Sinter	Yes - due to being subaerial
TIK13	Tikitere 1 (Cooking pot)	62.5	6.2	Sinter	Yes - due to being subaerial
TIK14	Tikitere 1 (Cooking pot)	62.5	6.2	Sinter	Yes - due to being subaerial
TIK15	Tikitere 1 (Cooking pot)	62.5	6.2	Sinter	Yes - due to being subaerial
TIK21	Tikitere 2 (Blue pool adjacent to Cooking pool - vent)	48.1	5.9	Sinter	Yes - due to being subaerial	TM3
TIK22	Tikitere 2 (Blue pool adjacent to Cooking pool - vent rim)	39.7	5.9	Sinter	Yes - due to being subaerial	TM4
TIK23	Tikitere 2 (Blue pool adjacent to Cooking pool - outflow)	36.5	5.9	Sinter	Yes - due to being subaerial
TIK24	Tikitere 2 (Blue pool adjacent to Cooking pool - outflow)	35.1	5.9	Sinter	Yes - due to being subaerial
TIK25	Tikitere 2 (Blue pool adjacent to Cooking pool - outflow)	35.3	5.9	Sinter	Yes - due to being subaerial
TIK31	Tikitere 3 (Cooking pool - vent)	71.4	6.6	Sinter	Yes - due to being subaerial
TIK32	Tikitere 3 (Cooking pool - outflow)	26.6	6.6	Sinter	Yes - due to being subaerial
TIK33	Tikitere 3 (Cooking pool - outflow)	24.2	6.6	Sinter	Yes - due to being subaerial
TIK34	Tikitere 3 (Cooking pool - outflow)	24.2	6.6	Sinter	Yes - due to being subaerial
TIK35	Tikitere 3 (Cooking pool - outflow)	26.2	6.6	Sinter	Yes - due to being subaerial
P1	Parariki Stream (Vent)	77	2	Sediment	No
P2	Parariki Stream (Vent)	77	2	Sediment	No
P3	Parariki Stream (Vent outflow)	67	2	Sediment	No
P4	Parariki Stream (Mixing zone between outflow and stream)	54	2.1	Sediment	No
P5	Parariki Stream (Mixing zone between outflow and stream)	56	2.1	Sediment	No
P6	Parariki Stream (Mixing zone between outflow and stream)	53	2.1	Sediment	No
P7	Parariki Stream (Stream next to outflows)	33.4	2.14	Sediment	No
P8	Parariki Stream (Stream next to outflows)	33.4	2.14	Sediment	No
P9	Parariki Stream (Stream next to outflows)	33.4	2.14	Sediment	No
R11	Rotokawa (Large blue pool to the east)	53.2	2.5	Sediment	No	MX9
R12	Rotokawa (Large blue pool to the east)	53.2	2.5	Sediment	No
R1	Rotokawa (Black pool)	80.1	2.94	Sediment	No
R2	Rotokawa (Black pool - outflow)	80.1	2.94	Sediment	Yes - temperature and pH measurements were taken within pool near the vent	MX6
R3	Rotokawa (Black pool - outflow)	80.1	2.94	Sediment	Yes - temperature and pH measurements were taken within pool near the vent
R4	Rotokawa (Mixing zone between black pool and large blue pool)	22.7	2.5	Sediment	No
R5	Rotokawa (Mixing zone between black pool and large blue pool)	22.7	2.5	Sediment	No	MX7
R6	Rotokawa (Mixing zone between black pool and large blue pool)	22.7	2.5	Sediment	No
R7	Rotokawa (Large blue pool to the east)	55.5	2.85	Sediment	No
R8	Rotokawa (Large blue pool to the east)	55.5	2.85	Sediment	No	MX8
R9	Rotokawa (Large blue pool to the east)	55.5	2.85	Sediment	No
TB1	Tikitere (Small pool ~50m to the north-east of cooking pool)	67.1	5.33	Sediment	No
TB2	Tikitere (Small pool ~50m to the north-east of cooking pool)	67.1	5.33	Sediment	No
TB3	Tikitere (Small pool ~50m to the north-east of cooking pool)	67.1	5.33	Sediment	No
TB4	Tikitere (Small pool ~50m to the north-east of cooking pool - mixing with stream)	17.5	3.74	Sediment	No
TB5	Tikitere (Small pool ~50m to the north-east of cooking pool - mixing with stream)	17.5	3.74	Sediment	No
TB6	Tikitere (Small pool ~50m to the north-east of cooking pool - mixing with stream)	17.5	3.74	Sediment	No
TB7	Tikitere (Small pool ~50m to the north-east of cooking pool - freshwater stream)	18.3	3.6	Sediment	No
TB8	Tikitere (Small pool ~50m to the north-east of cooking pool - freshwater stream)	18.3	3.6	Sediment	No
TB9	Tikitere (Small pool ~50m to the north-east of cooking pool - freshwater stream)	18.3	3.6	Sediment	No
TC1	Tikitere (Cooking pool)	73.8	6.09	Sediment	No	MX1
TC2	Tikitere (Cooking pool)	73.8	6.09	Sediment	No
TC3	Tikitere (Cooking pool - outermost rim)	73.8	6.09	Sediment	Yes - temperature and pH measurements were taken within pool near the vent
TC4	Tikitere (Mixing zone between Cooking pool and Blue pool)	31.6	6.51	Sediment	No
TC5	Tikitere (Mixing zone between Cooking pool and Blue pool)	26.1	7.5	Sediment	No
TC6	Tikitere (Mixing zone between Cooking pool and Blue pool)	31	7.3	Sediment	No	MX2
TC7	Tikitere (Blue pool)	69.3	5.92	Sediment	No	MX3
TC8	Tikitere (Blue pool)	69.3	5.92	Sediment	No
TC9	Tikitere (Blue pool - outermost rim)	69.3	5.92	Sediment	Yes - temperature and pH measurements were taken within pool near the vent
TD1	Tikitere (Grey pool)	55.5	5.4	Sediment	No
TD2	Tikitere (Grey pool)	55.5	5.4	Sediment	No	MX4
TD3	Tikitere (Grey pool)	55.5	5.4	Sediment	No
TD4	Tikitere (Outflow from TC zone to Grey pool)	31	7.3	Sediment	No
TD5	Tikitere (Outflow from TC zone to Grey pool)	31	7.3	Sediment	No
TD6	Tikitere (Outflow from TC zone to Grey pool)	31	7.3	Sediment	No	MX5
TE1	Medicine Lake	45	5.58	Sediment	No
TE2	Medicine Lake	43.1	6.5	Sediment	No
TE3	Medicine Lake	43.1	6.5	Sediment	No
TE4	Medicine Lake (Outflow mixing with stream)	33.6	7.2	Sediment	No
TE5	Medicine Lake (Outflow mixing with stream)	26	6.5	Sediment	No
TE6	Medicine Lake (Outflow mixing with stream)	19.1	3.69	Sediment	No
TE7	Medicine Lake (Freshwater stream)	22	4	Sediment	No
TE8	Medicine Lake (Freshwater stream)	23	4	Sediment	No
TE9	Medicine Lake (Freshwater stream)	25	4	Sediment	No
WA1	Wai-O-Tapu (Alum's cliff - Stream going into Alum's cliff zone)	32.4	2.51	Sediment	No
WA2	Wai-O-Tapu (Alum's cliff - Stream going into Alum's cliff zone)	32.4	2.51	Sediment	No
WA3	Wai-O-Tapu (Alum's cliff - small green pool before the exit to the stream)	53.2	2.94	Sediment	No	MX18
WA4	Wai-O-Tapu (Alum's cliff - mixing zone between WA3 outflow and stream)	51.3	2.92	Sediment	No
WA5	Wai-O-Tapu (Alum's cliff - mixing zone between WA3 outflow and stream)	37.9	2.52	Sediment	No
WA6	Wai-O-Tapu (Alum's cliff - small grey pool before the exit to the stream)	71.7	3.8	Sediment	No
WA7	Wai-O-Tapu (Alum's cliff - outflow from small grey pool before the exit to the stream)	52.9	3.9	Sediment	No
WA8	Wai-O-Tapu (Alum's cliff - small grey pool)	86	3.07	Sediment	No
WA9	Wai-O-Tapu (Alum's cliff - mixing zone between small grey pool and WA19)	44.3	3.09	Sediment	No
WA10	Wai-O-Tapu (Alum's cliff - small black pool)	92.9	5.5	Sediment	No
WA11	Wai-O-Tapu (Alum's cliff - mixing zone between black pool and greyish green pool)	69.1	5.7	Sediment	No
WA12	Wai-O-Tapu (Alum's cliff - outflow from greyish green pool)	44	3.11	Sediment	No
WA13	Wai-O-Tapu (Alum's cliff - greyish green pool)	45.8	3.11	Sediment	No	MX10
WA14	Wai-O-Tapu (Alum's cliff - medium green pool)	44	3.16	Sediment	No	MX11
WA15	Wai-O-Tapu (Alum's cliff - small green pool right next to WA14)	42	3.12	Sediment	No	MX12
WA17	Wai-O-Tapu (Alum's cliff - outflow from WA15)	40	3.12	Sediment	No	MX14
WA18	Wai-O-Tapu (Alum's cliff - large green pool)	38	3.1	Sediment	No	MX15
WA19	Wai-O-Tapu (Alum's cliff - small green pool next to WA18)	44.3	3.09	Sediment	No	MX16
WA20	Wai-O-Tapu (Alum's cliff - outflow from WA19)	41.6	3.09	Sediment	No	MX17
WA21	Wai-O-Tapu (Alum's cliff - another small green pool next to WA14)	48.8	3.16	Sediment	No	MX13
WB1	Wai-O-Tapu (Alum's cliff - bright yellow pool)	90.7	3.1	Sediment	No
WB2	Wai-O-Tapu (Alum's cliff - outflow from bright yellow pool)	49.7	2.93	Sediment	No
WB3	Wai-O-Tapu (Alum's cliff - lake next to bright yellow pool)	42.2	2.5	Sediment	No
WC1	Wai-O-Tapu (Alum's cliff - stream before Frying pan's flat)	36.9	2.58	Sediment	No
WC2	Wai-O-Tapu (Alum's cliff - stream before Frying pan's flat)	36.9	2.58	Sediment	No
WC3	Wai-O-Tapu (Alum's cliff - stream before Frying pan's flat)	36.9	2.58	Sediment	No

## Sheet: Table S2
Table S2. Features of the 19 TVZ and 37 reference Acidithiobacillus genomes. Values for reference Acidithiobacillus genomes were either derived from GTDB or calculated in this study as indicated.
Name	GTDB ID	Sequence length	% Completeness	% Contamination	Estimated genome sizea	% GC content	Genome covereage	Protein count	CDS (prokka)a	tRNAa	tmRNAa	CRISPRa	ncRNAa	Category	Source	Country	Total paralogsa	Proline (%)a	Optimal growth temperature (°C)a	Minimum generation timea	Replication index (iRep)	Ref
TVZ_G1 (bin1_51)	N/A	1982388	90.06	0	2.20119e+06	62.7	6.04	1944	1906	39	0	0	8	MAG	Hot spring	New Zealand	303	5.552	53	5.28 ± 0.54	1.686	This study
TVZ_G1 (bin2_14)	N/A	2084967	99.38	0.08	2.0963e+06	62.92	4.23	2082	2038	41	1	0	8	MAG	Hot spring	New Zealand	322	5.528	53	5.27 ± 0.41	1.792	This study
TVZ_G1 (bin3_42)	N/A	2132191	99.38	1.24	2.11889e+06	62.74	4.74	2104	2055	37	1	0	9	MAG	Hot spring	New Zealand	353	5.519	54	5.31 ± 0.51	1.734	This study
TVZ_G1 (bin4_121)	N/A	2070523	98.76	0	2.09652e+06	62.9	83.9	2051	2020	37	1	0	7	MAG	Hot spring	New Zealand	336	5.557	54	5.24 ± 0.55	1.315	This study
TVZ_G1 (bin2_58)	N/A	2072008	98.72	2.59	2.04451e+06	62.87	6.48	2197	2127	39	1	0	7	MAG	Hot spring	New Zealand	433	5.532	54	5.13 ± 0.44	1.505	This study
TVZ_G1 (bin4_1)	N/A	2037098	97.83	0	2.08228e+06	62.92	11.8	2027	1969	37	1	0	6	MAG	Hot spring	New Zealand	361	5.545	54	5.30 ± 0.48	1.486	This study
TVZ_G2 (bin3_44)	N/A	2133428	90.5	1.24	2.32815e+06	58.81	3.53	2414	2260	30	1	0	10	MAG	Hot spring	New Zealand	436	5.312	50	5.12 ± 0.32	1.881	This study
TVZ_G2 (bin14_4)	N/A	2391156	88.23	0	2.71014e+06	58.91	124.29	2638	2541	36	2	1	15	MAG	Hot spring	New Zealand	558	5.328	43	5.75 ± 0.42	2.521	This study
TVZ_G2 (bin11_8)	N/A	2079814	96.3	0	2.15972e+06	59.47	55.96	2130	2090	40	1	2	7	MAG	Hot spring	New Zealand	403	5.349	51	5.00 ± 0.38	1.409	This study
TVZ_G2 (bin12_25)	N/A	2730176	95.06	0.5	2.8577e+06	58.21	45.24	2939	2804	43	1	2	12	MAG	Hot spring	New Zealand	788	5.314	46	5.74 ± 0.37	1.813	This study
TVZ_G2 (bin13_9)	N/A	2062064	96.09	0	2.14597e+06	59.51	57.46	2110	2081	42	1	1	7	MAG	Hot spring	New Zealand	398	5.346	51	4.93 ± 0.37	1.374	This study
TVZ_G3 (bin1_3)	N/A	1706894	92.59	0	1.8435e+06	56.42	11.98	1738	1697	41	1	0	6	MAG	Hot spring	New Zealand	214	5.523	52	5.65 ± 0.44	2.18	This study
TVZ_G3 (bin3_4)	N/A	1793769	94.44	0.79	1.88437e+06	56.27	5.66	1877	1797	42	1	0	6	MAG	Hot spring	New Zealand	318	5.505	51	5.68 ± 1.43	2.676	This study
TVZ_G3 (bin4_124)	N/A	1731744	95.37	0	1.81582e+06	56.39	14.1	1877	1733	42	1	0	6	MAG	Hot spring	New Zealand	247	5.484	52	5.77 ± 0.42	1.784	This study
TVZ_G3 (bin8_2)	N/A	2254937	94.14	1.27	2.36488e+06	55.38	170.17	2475	2314	40	1	0	6	MAG	Hot spring	New Zealand	724	5.436	49	5.26 ± 0.38	2.479	This study
TVZ_G3 (bin9_1)	N/A	1418362	78.23	2.4	1.76955e+06	56.39	41.15	1588	1496	30	1	0	5	MAG	Hot spring	New Zealand	261	5.531	53	4.82 ± 0.32	1.869	This study
TVZ_G4 (bin4_2)	N/A	1836193	90.28	0.62	2.02128e+06	55.74	33.45	1959	1864	34	1	0	10	MAG	Hot spring	New Zealand	345	5.409	50	5.58 ± 0.35	2.676	This study
TVZ_G4 (bin5_76)	N/A	1663380	89.57	2.47	1.8112e+06	56.06	4.24	1874	1753	33	1	0	5	MAG	Hot spring	New Zealand	408	5.452	50	5.56 ± 0.35	2.448	This study
TVZ_G4 (bin7_42)	N/A	1550191	86.83	0.62	1.77425e+06	56.2	25.45	1651	1575	27	1	0	5	MAG	Hot spring	New Zealand	260	5.499	51	5.21 ± 0.32	2.584	This study
Acidithiobacillus caldus SM1	GCF_000221025.1	3237599	99.38	1.24	3.2174e+06	60.96	N/A	3243	3234	47	1	3	21	Isolate	N/A	N/A	986	5.444	50	3.45 ± 0.34	N/A	You et al., 2011
Acidithiobacillus caldus ATCC 51756	GCF_000175575.2	2987045	99.38	0.62	2987045	61.7	N/A	2985	2979	50	1	2	15	Isolate	N/A	N/A	835	5.46	52	3.46 ± 0.39	N/A	Valdes et al., 2009
Acidithiobacillus caldus DX	GCF_001756675.1	3122206	98.76	1.86	3.10261e+06	61.01	N/A	3334	3225	44	1	7	15	Isolate	Copper mine	China	760	5.426	50	3.39 ± 0.46	N/A	Zhang et al., 2016
Acidithiobacillus caldus MTH-04	GCF_001650235.2	2975756	99.38	1.24	2.95719e+06	61.44	N/A	3015	3033	52	1	2	13	Isolate	Spring	China	544	5.454	48	3.91 ± 0.47	N/A	Wu et al., 2017
Acidithiobacillus caldus S1	GCA_001756775.1	2792792	89.75	2.4	3.03706e+06	60.9	N/A	3671	3341	38	;	1	15	MAG	Copper mine	China	455	5.32	49	3.59 ± 0.39	N/A	Zhang et al., 2016
Acidithiobacillus caldus ZBY	GCF_001756725.1	3160074	98.65	1.86	3.14374e+06	60.98	N/A	3381	3255	45	1	7	15	Isolate	Copper mine	Zambia	791	5.419	50	3.53 ± 0.41	N/A	Zhang et al., 2016
Acidithiobacillus caldus ZJ	GCF_001756745.1	3143077	97.52	3.44	3.11214e+06	61	N/A	3363	3261	44	1	7	15	Isolate	Copper mine	China	756	5.413	50	3.51 ± 0.43	N/A	Zhang et al., 2016
Acidithiobacillus ferrivorans SS3	GCF_000214095.2	3207552	99.34	1.86	3.16881e+06	56.59	N/A	3251	3249	47	1	0	19	Isolate	N/A	Russia	832	5.12	38	6.2 ± 0.78	N/A	Liljeqvist et al., 2011
Acidithiobacillus ferrivorans CF27	GCF_000750615.1	3433672	98.72	2.33	3.39715e+06	56.42	N/A	3657	3496	73	1	1	25	Isolate	Copper mine water	USA	735	5.094	36	6.88 ± 0.87	N/A	Talla et al., 2013
Acidithiobacillus ferrivorans PQ33	GCF_001857665.2	3320484	99.34	2.64	3.2543e+06	56.56	N/A	3459	3340	46	1	1	14	Isolate	AMD	Peru	843	5.165	39	6.19 ± 0.74	N/A	Ccorahua-Santo et al., 2017
Acidithiobacillus ferrivorans PRJEB5721	GCF_900174455.1	3456108	99.34	2.33	3.39801e+06	56.46	N/A	3588	3471	75	1	1	29	Isolate	Copper mine water	USA	545	5.092	37	6.6 ± 0.9	N/A	Unpublished
Acidithiobacillus ferrivorans YL15	GCF_001685225.1	2996582	99.03	1.37	2.98448e+06	56.6	N/A	3159	3057	45	1	2	15	Isolate	AMD	China	621	5.117	38	6.34 ± 0.85	N/A	Peng et al., 2017
Acidithiobacillus ferrooxidans ATCC 23270	GCF_000021485.1	2982397	99.34	0	3.00221e+06	58.77	N/A	3051	3042	81	1	1	15	Isolate	N/A	N/A	713	5.32	39	5.81 ± 0.51	N/A	Valdes et al., 2008
Acidithiobacillus ferrooxidans ATCC 53993	GCF_000020825.1	2885038	99.34	0	2.90421e+06	58.85	N/A	2913	2870	47	1	0	12	Isolate	N/A	N/A	648	5.327	41	5.43 ± 0.51	N/A	Grigoriev et al., 2012 (established through JGI project)
Acidithiobacillus ferrooxidans BY0502	GCF_001652185.1	2976670	98.25	2.59	2.95122e+06	56.8	N/A	3305	3166	45	1	1	11	Isolate	AMD	China	601	5.094	38	6.42 ± 0.85	N/A	Unpublished
Acidithiobacillus ferrooxidans CCM 4253	GCF_003233765.1	3196562	99.34	0	3.2178e+06	58.63	N/A	3250	3229	47	1	0	17	Isolate	Mine water	Czech republic	757	5.334	40	5.56 ± 0.52	N/A	Kucera et al., 2016
Acidithiobacillus ferrooxidans Hel18	GCF_001559335.1	3109160	99.34	0	3.12982e+06	58.63	N/A	3240	3152	45	1	0	16	Isolate	Mine tailing pond	Germany	717	5.316	38	5.93 ± 0.55	N/A	Unpublished
Acidithiobacillus ferrooxidans IO-2C	GCA_003309025.1	2716894	99.34	0	2.73494e+06	58.73	N/A	2788	2768	43	1	0	18	Isolate?	acidic soil	USA	526	5.322	40	5.57 ± 0.47	N/A	Fariq et al., 2019
Acidithiobacillus ferrooxidans YQH-1	GCF_001418795.1	3111222	99.34	0.03	3.13095e+06	58.63	N/A	3237	3145	45	1	0	16	Isolate	Geothermal influenced river	China	755	5.319	39	5.79 ± 0.57	N/A	Yan et al., 2015
Acidithiobacillus thiooxidans ATCC 19377	GCF_000227215.1	3019868	98.72	1.24	3.02109e+06	53.16	N/A	3134	3071	43	1	0	9	Isolate	N/A	N/A	789	5.157	35	5.68 ± 0.46	N/A	Valdes et al., 2011
Acidithiobacillus thiooxidans DMC	GCF_001705625.1	3854140	99.34	1.86	3.80758e+06	53.06	N/A	4257	4108	114	2	0	11	Isolate	AMD	China	1092	5.112	30	6.83 ± 0.65	N/A	Zhang et al., 2016b
Acidithiobacillus thiooxidans A01	GCF_000559045.1	3820158	98.72	1.24	3.82171e+06	53.1	N/A	4152	4027	115	2	0	11	Isolate	Wastewater of coal dump	China	1029	5.114	31	6.51 ± 0.61	N/A	Yin et al., 2014
Acidithiobacillus thiooxidans A02	GCF_001705645.1	3720885	99.34	1.86	3.67594e+06	53.01	N/A	4093	3990	94	2	0	11	Isolate	AMD	China	1053	5.083	32	6.44 ± 0.59	N/A	Zhang et al., 2016b
Acidithiobacillus thiooxidans BY-02	GCF_001705725.1	3812971	99.03	1.86	3.7787e+06	53.07	N/A	4268	4151	115	2	0	11	Isolate	Copper mine	China	1067	5.1	32	6.5 ± 0.57	N/A	Zhang et al., 2016b
Acidithiobacillus thiooxidans CLST	GCF_002079865.1	3974949	97.77	1.24	4.0152e+06	52.64	N/A	4179	3971	71	1	2	15	Isolate	Salt lake sediment	Chile	1003	5.057	33	5.96 ± 0.59	N/A	Quatrini et al., 2017
Acidithiobacillus thiooxidans DXS-W	GCF_001705805.1	3946855	99.34	1.24	3.92381e+06	52.92	N/A	4313	4215	74	1	1	16	Isolate	Copper mine	China	1304	5.074	33	5.97 ± 0.6	N/A	Zhang et al., 2016b
Acidithiobacillus thiooxidans GD1-3	GCF_001705695.1	3946938	99.34	0.93	3.93621e+06	52.92	N/A	4317	4202	75	1	1	16	Isolate	Copper mine	China	1302	5.082	32	6.18 ± 0.55	N/A	Zhang et al., 2016b
Acidithiobacillus thiooxidans JYC-17	GCF_001705755.1	3831701	99.34	1.86	3.78542e+06	53.06	N/A	4245	4112	115	2	0	11	Isolate	Copper mine	China	1077	5.098	31	6.62 ± 0.56	N/A	Zhang et al., 2016b
Acidithiobacillus thiooxidans Licanantay	GCF_000709715.1	3937895	99.34	2.24	3.87526e+06	52.84	N/A	4449	4301	85	2	2	13	Isolate	Copper mine	Chile	1131	5.101	33	6.06 ± 0.67	N/A	Travisany et al., 2014
Acidithiobacillus thiooxidans ZBY	GCF_001756595.1	3793418	99.34	1.86	3.74759e+06	53.17	N/A	4136	4016	115	2	0	11	Isolate	Copper mine	Zambia	1053	5.139	31	6.73 ± 0.56	N/A	Unpublished
Acidithiobacillus albertensis DSM 14366	GCF_001931655.1	3503318	99.23	0.62	3.50861e+06	52.6	N/A	3697	3592	48	1	1	15	Isolate	Acidic soil	Canada	1143	5.05	33	5.98 ± 0.52	N/A	Castro et al., 2017
Acidithiobacillus ferridurans JCM 18981	GCF_003966655.1	2921399	99.34	0	2941992	58.43	N/A	3036	3031	47	1	0	14	Isolate	Acidic water	Japan	824	5.32	39	5.65 ± 0.44	N/A	Miyauchi et al., 2018; Hedrich & Johnson, 2013
Acidithiobacillus ferrianus MG	GCA_010378095.1	3165856	98.72	0	3206904	58.2	N/A	3004	3197	47	1	2	27	Isolate	Acidic pond	Greece	867	5.27	41	5.96 ± 0.52	N/A	Norris et a., 2020
Acidithiobacillus sulfuriphilus CJ-2	GCF_003721225.1	2816858	98.06	0.67	2835731	61.5	N/A	2694	2790	44	1	2	15	Isolate	Mine drainage	UK	614	5.47	43	5.78 ± 0.49	N/A	Falagán et al., 2019
Acidithiobacillus sp. GGI-221	GCA_000179815.2	3174934	85.76	0.67	3.67731e+06	58.59	N/A	5038	4007	72	1	0	15	Isolate?	Mine water	India	748	5.292	35	6.74 ± 0.71	N/A	Unpublished
Acidithiobacillus sp. SH	GCF_002847505.1	2903611	99.34	0.93	2.89572e+06	54.26	N/A	2989	2938	45	1	1	13	Isolate	Seawater	Japan	533	5.087	34	6.04 ± 0.57	N/A	Unpublished
Acidithiobacillus sp. UBA2486	GCA_002341825.1	1693388	74.24	0.03	2.28028e+06	58.5	N/A	1982	1898	27	1	0	6	MAG	Hot spring	Taiwan	244	5.413	49	4.2 ± 0.3	N/A	This study
a Values for reference Acidithiobacillus were calculated in this study

## Sheet: Table S3
Table S3. Top 40 most abundant Acidithiobacillus ASVs with assigned names. ASVs are ordered based on total abundance across all samples.
No	ASV ID	Assigned name	Total abundance (%) in total prokaryotic community	Prevalence (%)
1	9316249a1a4c0e8728d022f5bfd9c2d5	TVZ_G3	4.188	86.23
2	50129c6ab1d5fee6c00a295c837c6951	TVZ_G2	1.561	52.17
3	a840e70ccff3b444e1a924117a209dcb	TVZ_G1	0.758	40.58
4	1f2d144f00078c89053d24d49e6d41cc	Acidithiobacillus_1	0.184	5.8
5	312a829a0593d53e0caf9897969d941b	Acidithiobacillus_2	0.133	24.64
6	71718cd4c5d87da8e03f207195e3b22c	TVZ_G4	0.025	2.18
7	1581e90bd3690ee2baf017bb16a9c5d3	Acidithiobacillus_3	0.021	13.77
8	de3e93dbc576ca37216c0eb3d67db90c	Acidithiobacillus_4	0.006	0.72
9	33323545906763c0c716d444ac17004f	Acidithiobacillus_5	0.006	0.72
10	e7d0f63d34dc6a36d4f0ade7e3758e00	Acidithiobacillus_6	0.005	1.45
11	f5d3c13fe5eb177da9e71da29f930305	Acidithiobacillus_7	0.003	1.45
12	8de443d9e86af5df1650548c6fb9f151	Acidithiobacillus_8	0.003	0.72
13	32847e0d07abd33da8d4e7f0b4e4b248	Acidithiobacillus_9	0.002	0.72
14	253d4f0a9485677c7a13ad072be4c444	Acidithiobacillus_10	0.002	0.72
15	c7e2e8e971da51f6af8914bcbe998a8c	Acidithiobacillus_11	0.002	0.72
16	4372e98c9e1740f138eb79ce60eae2e0	Acidithiobacillus_12	0.002	0.72
17	59c0e3bfee8aef45e6f97c4d11224592	Acidithiobacillus_13	0.002	0.72
18	7b737e11ecab2c7b3e2355b29d0a077b	Acidithiobacillus_14	0.002	0.72
19	ef04e4ec50b5d7dd4c3bb16121eb3157	Acidithiobacillus_15	0.002	0.72
20	231194271d742ee4eff5f3090d43af69	Acidithiobacillus_16	0.002	0.72
21	149c06832fe09fc9844dd717c9ac89da	Acidithiobacillus_17	0.002	2.9
22	7a176cf660c5d4d4362aedee0dc995ab	Acidithiobacillus_18	0.002	0.72
23	5ad89a1aeb5cfd60d1ca5d534f2747cd	Acidithiobacillus_19	0.002	0.72
24	73f6e7aa76a9d969a2fdd419c124227b	Acidithiobacillus_20	0.002	0.72
25	4c859572bdc6fbfd39746ebd4f707b37	Acidithiobacillus_21	0.002	0.72
26	1825a25f6c04b98c30d1a93bc1a5451b	Acidithiobacillus_22	0.002	0.72
27	9f343495dca816ae98ae0cd97fdf39ee	Acidithiobacillus_23	0.001	0.72
28	3514c793cb1cc97a86ab77affad4fef0	Acidithiobacillus_24	0.001	0.72
29	20f01ee2a345a52644e718742f5b1761	Acidithiobacillus_25	0.001	0.72
30	7562a673159fb890fc52fd34cc2b775d	Acidithiobacillus_26	0.001	0.72
31	6cea38fafce4d8e9c44af8da45eb350a	Acidithiobacillus_27	0.001	0.72
32	bc58a5b88d6457b1dcb577fe67a2e5fa	Acidithiobacillus_28	0.001	0.72
33	ed846a34209cd8b1cb538dcc768fdc40	Acidithiobacillus_29	0.001	0.72
34	a1aeb94529a753192041683dfe92f616	Acidithiobacillus_30	<0.001	1.45
35	530032930808f6d9c47125e0878b9f2d	Acidithiobacillus_31	<0.001	2.17
36	75eba5b0f4e72be8bad92844f31e1ef1	Acidithiobacillus_32	<0.001	0.72
37	bf2fbfa01a4ccc725628227e5e0be5e4	Acidithiobacillus_33	<0.001	0.72
38	5c11e463192bd5d2d5f036f8dc0c9531	Acidithiobacillus_34	<0.001	0.72
39	ad2b0f0f00991353f12a9b70b1d9c79f	Acidithiobacillus_35	<0.001	1.45
40	da36f5a17b624fc4f1e5c7393ded1285	Acidithiobacillus_36	<0.001	2.9

## Sheet: Table S4
Table S4. 16S rRNA sequnece identity of the TVZ and other type strains of Acidithiobacillus by BLAST
Strain	A. caldus ATCC 51756	TVZ_G1	UBA2486	TVZ_G2	TVZ_G3	TVZ_G4	A. thiooxidans ATCC 19377	A. ferrooxidans ATCC 23270	A. ferrivorans SS3	A. albertensis DSM 14366	A. ferridurans JCM 18981	A. ferrianus MG	A. sulfuriphilus CJ-2	A. ferriphilus M20
A. caldus ATCC 51756		0.98	N/A	0.97	0.92	0.95	0.96	0.96	0.95	0.96	0.96	0.96	0.96	0.96
TVZ_G1			N/A	0.94	0.9	0.94	0.93	0.95	0.95	0.96	0.96	0.96	0.96	0.95
UBA2486				N/A	N/A	N/A	N/A	N/A	N/A	N/A	N/A	N/A	N/A	N/A
TVZ_G2					0.92	0.95	0.94	0.94	0.94	0.94	0.94	0.94	0.96	0.94
TVZ_G3						0.995	0.92	0.92	0.92	0.92	0.92	0.92	0.92	0.91
TVZ_G4							0.93	0.93	0.93	0.93	0.93	0.92	0.93	0.93
A. thiooxidans ATCC 19377								0.98	0.97	0.99	0.98	0.98	0.96	0.98
A. ferrooxidans ATCC 23270									0.98	0.98	0.99	0.99	0.97	0.98
A. ferrivorans SS3										0.97	0.98	0.98	0.97	0.99
A. albertensis DSM 14366											0.98	0.98	0.96	0.98
A. ferridurans JCM 18981												0.99	0.97	0.99
A. ferrianus MG													0.97	0.98
A. sulfuriphilus CJ-2														0.97
A. ferriphilus M20
A 99% identity threshold is used to determine if two sequences are from similar species (Edgar, 2017)
Acidithiobacillus sp. UBA 2486 16S rRNA sequence was only partially recovered (291 bp), hence it was excluded from the analysis

## Sheet: Table S5
Table S5. ANI values between the TVZ Acidithiobacillus MAGs. MAGs sharing more than 96.5% ANI are considered the same species. Bold font indicates the representative MAG of each TVZ group.
Bin	A. caldus ATCC 51756	TVZ_G1 (bin1_51)	TVZ_G1 (bin2_14)	TVZ_G1 (bin3_42)	TVZ_G1 (bin4_121)	TVZ_G1 (bin4_1)	TVZ_G1 (bin2_58)	UBA2486	TVZ_G2 (bin3_44)	TVZ_G2 (bin13_9)	TVZ_G2 (bin14_4)	TVZ_G2 (bin11_8)	TVZ_G2 (bin12_25)	TVZ_G3 (bin1_3)	TVZ_G3 (bin3_4)	TVZ_G3 (bin4_124)	TVZ_G3 (bin9_1)	TVZ_G3 (bin8_2)	TVZ_G4 (bin4_2)	TVZ_G4 (bin5_76)	TVZ_G4 (bin7_42)
A. caldus ATCC 51756		0.9954	0.9956	0.9955	0.9959	0.9957	0.9956	0.7684	0.7846	0.7652	0.7696	0.765	0.7687	0.7457	0.7484	0.7439	0.7393	0.7596	0.7602	0.7929	0.739
TVZ_G1 (bin1_51)			0.9994	0.9989	0.9993	0.9994	0.9995	0.7659	0.7743	0.7605	0.7602	0.7611	0.7624	0.748	0.7545	0.7487	0.7439	0.7449	0.7471	0.8106	0.7388
TVZ_G1 (bin2_14)				0.9987	0.999	0.9993	0.9995	0.7664	0.7768	0.7591	0.7589	0.7575	0.7597	0.7544	0.7593	0.75	0.7505	0.7488	0.7578	0.8146	0.7509
TVZ_G1 (bin3_42)					0.9991	0.999	0.999	0.7757	0.762	0.7627	0.7662	0.7634	0.7624	0.8407	0.7434	0.808	0.818	0.8526	0.7654	0.8138	0.7619
TVZ_G1 (bin4_121)						0.9993	0.9993	0.7724	0.7642	0.7609	0.761	0.7628	0.7613	0.7451	0.7416	0.745	0.7386	0.7433	0.7464	0.7938	0.7403
TVZ_G1 (bin4_1)							0.9995	0.7672	0.7846	0.7573	0.758	0.761	0.7594	0.7589	0.7526	0.7565	0.7386	0.7656	0.7433	0.7845	0.7418
TVZ_G1 (bin2_58)								0.7642	0.7909	0.759	0.7583	0.7575	0.761	0.7401	0.7482	0.74	0.7372	0.7418	0.7418	0.8071	0.738
UBA2486									0.9972	0.9981	0.9979	0.9981	0.998	0.7435	0.7423	0.7444	0.7446	0.7603	0.7488	0.7499	0.7426
TVZ_G2 (bin3_44)										0.9981	0.9981	0.9981	0.9977	0.7541	0.7494	0.7701	0.7742	0.7864	0.7856	0.7687	0.7625
TVZ_G2 (bin13_9)											0.9999	1	0.9999	0.7482	0.7492	0.7501	0.7456	0.76	0.7531	0.7512	0.7437
TVZ_G2 (bin14_4)												1	0.9994	0.7723	0.77	0.7553	0.7534	0.7982	0.7849	0.7905	0.7455
TVZ_G2 (bin11_8)													0.9998	0.7483	0.7469	0.7501	0.7466	0.7558	0.7536	0.7514	0.7435
TVZ_G2 (bin12_25)														0.7792	0.7779	0.7811	0.7908	0.8264	0.8086	0.8	0.7711
TVZ_G3 (bin1_3)															0.9931	0.9956	0.9914	0.9909	0.9502	0.9509	0.9483
TVZ_G3 (bin3_4)																0.9938	0.9954	0.9944	0.9498	0.95	0.9491
TVZ_G3 (bin4_124)																	0.992	0.9917	0.949	0.9494	0.9481
TVZ_G3 (bin9_1)																		0.9971	0.9479	0.9481	0.9481
TVZ_G3 (bin8_2)																			0.9487	0.9497	0.9489
TVZ_G4 (bin4_2)																				0.9945	0.9884
TVZ_G4 (bin5_76)																					0.989
TVZ_G4 (bin7_42)

## Sheet: Table S6
Table S6. In silico DDH values between the TVZ Acidithiobacillus MAGs. Two MAGs sharing DDH values of >70% were considered the same species. Bold font indicates the representative MAG of each TVZ group.
Bin	A. caldus ATCC 51756	TVZ_G1 (bin1_51)	TVZ_G1 (bin2_14)	TVZ_G1 (bin3_42)	TVZ_G1 (bin4_121)	TVZ_G1 (bin4_1)	TVZ_G1 (bin2_58)	UBA2486	TVZ_G2 (bin3_44)	TVZ_G2 (bin13_9)	TVZ_G2 (bin14_4)	TVZ_G2 (bin11_8)	TVZ_G2 (bin12_25)	TVZ_G3 (bin1_3)	TVZ_G3 (bin3_4)	TVZ_G3 (bin4_124)	TVZ_G3 (bin9_1)	TVZ_G3 (bin8_2)	TVZ_G4 (bin4_2)	TVZ_G4 (bin5_76)	TVZ_G4 (bin7_42)
A. caldus ATCC 51756		0.953	0.96	0.957	0.964	0.962	0.961	0.182	0.203	0.18	0.182	0.18	0.184	0.17	0.17	0.172	0.168	0.177	0.183	0.212	0.172
TVZ_G1 (bin1_51)			0.996	0.994	0.997	0.997	0.995	0.18	0.188	0.175	0.172	0.176	0.179	0.169	0.171	0.139	0.17	0.168	0.168	0.205	0.172
TVZ_G1 (bin2_14)				0.992	0.994	0.996	0.995	0.179	0.191	0.173	0.17	0.174	0.176	0.168	0.171	0.169	0.176	0.17	0.176	0.204	0.177
TVZ_G1 (bin3_42)					0.996	0.994	0.992	0.183	0.183	0.176	0.176	0.176	0.178	0.206	0.167	0.19	0.204	0.227	0.175	0.213	0.18
TVZ_G1 (bin4_121)						0.996	0.993	0.181	0.182	0.177	0.176	0.178	0.179	0.17	0.166	0.17	0.171	0.169	0.168	0.199	0.172
TVZ_G1 (bin4_1)							0.995	0.18	0.19	0.176	0.175	0.177	0.178	0.177	0.172	0.177	0.173	0.18	0.17	0.191	0.176
TVZ_G1 (bin2_58)								0.179	0.197	0.175	0.174	0.175	0.179	0.166	0.171	0.165	0.179	0.17	0.165	0.223	0.169
UBA2486									0.96	0.963	0.969	0.962	0.963	0.175	0.176	0.175	0.179	0.189	0.176	0.174	0.174
TVZ_G2 (bin3_44)										0.973	0.979	0.973	0.959	0.172	0.17	0.181	0.2	0.209	0.195	0.187	0.183
TVZ_G2 (bin13_9)											0.994	1	0.997	0.168	0.168	0.168	0.173	0.173	0.172	0.173	0.168
TVZ_G2 (bin14_4)												0.994	0.973	0.183	0.18	0.172	0.188	0.219	0.193	0.198	0.171
TVZ_G2 (bin11_8)													0.992	0.168	0.168	0.168	0.174	0.172	0.172	0.174	0.169
TVZ_G2 (bin12_25)														0.188	0.19	0.183	0.208	0.246	0.214	0.215	0.187
TVZ_G3 (bin1_3)															0.946	0.969	0.932	0.927	0.645	0.65	0.639
TVZ_G3 (bin3_4)																0.95	0.961	0.951	0.64	0.645	0.641
TVZ_G3 (bin4_124)																	0.935	0.934	0.638	0.641	0.632
TVZ_G3 (bin9_1)																		0.971	0.635	0.639	0.637
TVZ_G3 (bin8_2)																			0.632	0.644	0.64
TVZ_G4 (bin4_2)																				0.957	0.911
TVZ_G4 (bin5_76)																					0.913
TVZ_G4 (bin7_42)

## Sheet: Table S7
Table S7. Accession IDs of genes analysed in this study.
Gene accession ID					Protein name
UniProt	UniRef100	KEGG	Pfam	TIGRfam
A0A059ZZ74	UniRef100_E1RED1	acu:Atc_1674 (EC:4.1.1.15)	PF00282.19	TIGR01788; TIGR03799; TIGR03812	Glutamate decarbaoxylase
B7SV18	UniRef100_A1TY02	acu:Atc_1652 (EC:4.1.1.19)	PF17944.1; PF17810.1; PF02784.16	TIGR01048; TIGR01273; TIGR03099	Arginine decarboxylase
N/A	N/A	N/A	PF03641.14	TIGR00725; TIGR00730	Lysine decarboxylase
A0A1C2HXY1	N/A	afi:Acife_0233	PF02254.18	TIGR00420; TIGR00552; TIGR00566; TIGR00884; TIGR00888; TIGR01536; TIGR01815; TIGR01823; TIGR01855; TIGR03104	Potassium transporter
A0A1E7YRU8	Not annotated	acu:Atc_0806	PF04371.15	TIGR03380	Agmatine deiminase
F9ZS50	UniRef100_A0A087SB77	acu:Atc_2323 (EC:3.5.1.53)	N/A	TIGR00546; TIGR03381; TIGR04048	N-carbamoylputrescine amidase
A0A1J5BC73	N/A	acu:Atc_1770 (EC:3.5.4.33)	N/A	TIGR00326	Adenosine deaminase
A0A059ZS69	N/A	acu:Atc_0439	PF00999.21	TIGR00831; TIGR00840	Na+/H+ antiporter
A0A060UXT0	UniRef100_B7J5J3	afe:Lferr_1861	PF06965.12	TIGR00773
A0A1C2HYC0	N/A	afi:Acife_2604	PF00999.21; PF02254.18	TIGR00831
A0A1C2I511	N/A	N/A	PF01699.24	TIGR00367; TIGR00846
A0A2Z6IEU2	N/A	afe:Lferr_1895	PF00999.21	TIGR00831
B7J6Z1	N/A	afe:Lferr_2078	PF00999.21	TIGR00831; TIGR00840
A0A2W1K5G7	N/A	afe:Lferr_0935	PF00999.21	TIGR00932
A0A2W1KEG9	N/A	afe:Lferr_1895	PF00999.21	TIGR00831; TIGR00840; TIGR00844
A0A1E7YKE5	N/A	acu:Atc_2720 (EC:7.1.2.1)	PF00690.26; PF00122.20; PF00702.26; PF08282.12	TIGR00099; TIGR00338; TIGR01106; TIGR01116; TIGR01494; TIGR01497; TIGR01511; TIGR01512; TIGR01517; TIGR01522; TIGR01523; TIGR01524; TIGR01525; TIGR01647; TIGR01652; TIGR01657	Plasma membrane proton efflux P-type ATPase
A0A1C2J473	N/A	afi:Acife_3093 (EC:7.1.2.1)	PF00690.26; PF00122.20; PF00702.26; PF08282.12	TIGR00099; TIGR00338; TIGR01106; TIGR01116; TIGR01487; TIGR01494; TIGR01497; TIGR01511; TIGR01512; TIGR01517; TIGR01522; TIGR01523; TIGR01524; TIGR01525; TIGR01647; TIGR01652; TIGR01657
E6Q927	N/A	hna:Hneap_0971 (EC:7.1.2.1)	PF00690.26; PF00122.20; PF00702.26; PF08282.12	TIGR00099; TIGR01106; TIGR01116; TIGR01487; TIGR01488; TIGR01494; TIGR01497; TIGR01511; TIGR01512; TIGR01517; TIGR01522; TIGR01523; TIGR01524; TIGR01525; TIGR01647; TIGR01652; TIGR01657
A0A1C2IWK2	N/A	afe:Lferr_2687	PF00690.26; PF00122.20; PF12710.7; PF00702.26; PF08282.12	TIGR00099; TIGR00338; TIGR01106; TIGR01116; TIGR01487; TIGR01494; TIGR01497; TIGR01511; TIGR01512; TIGR01517; TIGR01522; TIGR01523; TIGR01524; TIGR01525; TIGR01647; TIGR01652; TIGR01657
N/A = Protein was annotated as 'hypothetical protein' or was not annotated
